# Supplementary material for: Effect Modification by Ambient Temperature on the Association of Ambient Ozone Exposure with Diet-Controlled and Insulin-Treated Gestational Diabetes Mellitus
Source: Toxics. 2026 Jul 16;14(7):622. doi: 10.3390/toxics14070622 (PMC13417651; doi:10.3390/toxics14070622)
Supplement: Supplementary file 1 [file toxics-14-00622-s001.zip]

Archive with 1 entries (1 files):
- toxics-4383712-supplementary.pdf
